# Supplementary material for: Deficiency in Retinal TGFβ Signaling Aggravates Neurodegeneration by Modulating Pro-Apoptotic and MAP Kinase Pathways
Source: Int J Mol Sci. 2022 Feb 27;23(5):2626. doi: 10.3390/ijms23052626 (PMC8910086; doi:10.3390/ijms23052626)
Supplement: Supplementary file 1 [file ijms-23-02626-s001.zip]

Archive with 6 entries (6 files):
- suppl_Fig S1_Tgfbr2 BaseScope.tif
- suppl_Fig S2.tif
- suppl_Fig S3.tif
- suppl_table_S1_Tgfbr2_DESeq2_analysis.xlsb
- suppl_table_S2_Tgfbr2_WGCNA_analysis.xlsb
- suppl_table_S3_double_VPP_DESeq2_analysis.xlsb
